# Supplementary material for: Bisecting Lewis X in Hybrid-Type N-Glycans of Human Brain Revealed by Deep Structural Glycomics
Source: Anal Chem. 2021 Nov 1;93(45):15175–82. doi: 10.1021/acs.analchem.1c03793 (PMC8600501; doi:10.1021/acs.analchem.1c03793)
Supplement: Supplementary file 2 — ac1c03793_si_002.xlsx [file ac1c03793_si_002.xlsx]

## Sheet: Calculation
	Virtual minutes (vi-min) calculation tool for use with glyco-TiGr internal standards
		refer to Helm J. et al.
		Real TiGr-s	Mother TiGr-s									vi-min values library
		min	vi-min
	Step 1	insert retention times of your standards here	do not change			PW: tigr						H5 N4		H5 N4 F1		H5 N4 F2
			11.2			Comment					m/z, 1+	rather complete except		rather complete except		only examples
		21.5	17.5			Standard 1					m/z, 2+	GnT-IV and GnT-V		blood group A and B
		29.18	23.9			can be skipped						products		glycans
		30.98	25.4			when no compound
		33.98	27.9			elutes before						Proglycan code	vi-min	Proglycan code	vi-min	Proglycan code	vi-min
		39.5	32.5			Standard 2
		43.94	36.2									M3A4bi	11.9	M3Gn(AF)-bi	11.2	(A4F3)(A4F3)	20.937
		48.98	40.4									Man5Gnbi	13.027	M3A4F6bi	16.6	(A4F3)(F4A3) or (F4A3)(A4F3)	23.9263
												M3A3bi	13.7	Man5GnF6bi	17.5	(A4F3)(F4A3) or (F4A3)(A4F3)	28.6667
	Step 2	insert retention time of peaks of interest here	read vi-min values here						Control			M3GnA-bi	15.736	M3(F2-4)bi	18.5	(F4A3)(F4A3)	32.4148
		32	26.25	4	30.98	33.98	25.4	27.9	ok					M3GnF6(AF)-bi	18.8	(F2-4)(F2-3) or (F2-3)(F2-4)	41.7214
		23	18.75	2	21.5	29.18	17.5	23.9	ok			A4A4	27.9	A4A4F3	19.6	(F2-3)(F2-3)	43.4393
		25	20.4167	2	21.5	29.18	17.5	23.9	ok			A4A3	29.28	A4A3F3	19.8	(F2-4)(F2-3) or (F2-3)(F2-4)	43.6375
		30	24.5833	3	29.18	30.98	23.9	25.4	ok			A3-4Gn	30.4	M3GnF2-3-bi	21	(F2-4)(F2-4)	43.5714
		35	28.75	5	33.98	39.5	27.9	32.5	ok			A3A4	31.764	M3(F2-3)bi	21.2
		40	32.9167	6	39.5	43.94	32.5	36.2	ok			A3A3	32.5	Man5(An4F3)	21.8
		46	37.9167	7	43.94	48.98	36.2	40.4	ok			GnA3-4	33.4	M3GnF6A-bi	22.7
		35	28.75	5	33.98	39.5	27.9	32.5	ok			A3-3Gn	35.1118	(A3-4F3)Gn	23.5
		35	28.75	5	33.98	39.5	27.9	32.5	ok			GnA3-3	35.8735	A4(A4F3)	23.9
		35	28.75	5	33.98	39.5	27.9	32.5	ok					A3A4F3	24
		35	28.75	5	33.98	39.5	27.9	32.5	ok					A3A3F3	24
		35	28.75	5	33.98	39.5	27.9	32.5	ok					(A4F3)A4	25.4
		35	28.75	5	33.98	39.5	27.9	32.5	ok					GnA3-4F3	26.2
		35	28.75	5	33.98	39.5	27.9	32.5	ok					(A4F3)A3	26.5
		35	28.75	5	33.98	39.5	27.9	32.5	ok					A3(A4F3)	27.9
		35	28.75	5	33.98	39.5	27.9	32.5	ok					A4(F4A3)	27.9
		35	28.75	5	33.98	39.5	27.9	32.5	ok					A3(F4A3)	31.2
		35	28.75	5	33.98	39.5	27.9	32.5	ok					F2-4A4	31.6
		35	28.75	5	33.98	39.5	27.9	32.5	ok					Man5An4F6	32.4
		35	28.75	5	33.98	39.5	27.9	32.5	ok					(F4A3)A4	32.5
		35	28.75	5	33.98	39.5	27.9	32.5	ok					F2-4A3	32.9
		35	28.75	5	33.98	39.5	27.9	32.5	ok					A4F2-4	34.1
		35	28.75	5	33.98	39.5	27.9	32.5	ok					(F4A3)A3	34.5
		35	28.75	5	33.98	39.5	27.9	32.5	ok					F2-3A4	35.6
		35	28.75	5	33.98	39.5	27.9	32.5	ok					A4F2-3	36.2
		35	28.75	5	33.98	39.5	27.9	32.5	ok					A4A4F6	36.2
		35	28.75	5	33.98	39.5	27.9	32.5	ok					F2-3A3	35.6
		35	28.75	5	33.98	39.5	27.9	32.5	ok					A3F2-3	37.2
		35	28.75	5	33.98	39.5	27.9	32.5	ok					A4A3F6	37.6
		35	28.75	5	33.98	39.5	27.9	32.5	ok					A3F2-4	37.8
		35	28.75	5	33.98	39.5	27.9	32.5	ok					A3-4GnF6	38.3
		35	28.75	5	33.98	39.5	27.9	32.5	ok					A3A4F6	39.6
		35	28.75	5	33.98	39.5	27.9	32.5	ok					A3A3F6	40.4
		35	28.75	5	33.98	39.5	27.9	32.5	ok					GnA3-4F6	41.1
		35	28.75	5	33.98	39.5	27.9	32.5	ok					A3-3GnF6	42.5
		35	28.75	5	33.98	39.5	27.9	32.5	ok					GnA3-3F6	44.1
														M3A3F6bi	18.8
